# Supplementary material for: QS21-Initiated Fusion of Liposomal Small Unilamellar Vesicles to Form ALFQ Results in Concentration of Most of the Monophosphoryl Lipid A, QS21, and Cholesterol in Giant Unilamellar Vesicles
Source: Pharmaceutics. 2023 Aug 26;15(9):2212. doi: 10.3390/pharmaceutics15092212 (PMC10537867; doi:10.3390/pharmaceutics15092212)
Supplement: Supplementary file 1 [file pharmaceutics-15-02212-s001.zip]

Archive with 1 entries (1 files):
- pharmaceutics-2529554-supplementary.pdf
